# Supplementary material for: Genome-Wide Identification, Evolutionary Expansion, and Expression Analyses of Aux/IAA Gene Family in Castanea mollissima During Seed Kernel Development
Source: Biology (Basel). 2025 Jul 3;14(7):806. doi: 10.3390/biology14070806 (PMC12292723; doi:10.3390/biology14070806)
Supplement: Supplementary file 1 [file biology-14-00806-s001.zip]

Archive with 7 entries (7 files):
- CmAuxIAA gene family Supplementary Table.xlsx
- Figure S1 CmAuxIAA protein interaction network analysis.txt.pdf
- Figure S1 CmAuxIAA protein interaction network analysis.txt.png
- Figure S2 Venn diagram of DEGs in T1 stage and the other four (T2-T5) stages.pdf
- Figure S2 Venn diagram of DEGs in T1 stage and the other four (T2-T5) stages.png
- Figure S3 The clustering dendrogram of genes identifying the WGCNA modules.pdf
- Figure S3 The clustering dendrogram of genes identifying the WGCNA modules.png
