# Supplementary material for: Genome-Wide Identification, Evolutionary Expansion, and Expression Analyses of Aux/IAA Gene Family in Castanea mollissima During Seed Kernel Development
Source: Biology (Basel). 2025 Jul 3;14(7):806. doi: 10.3390/biology14070806 (PMC12292723; doi:10.3390/biology14070806)
Supplement: Supplementary file 1 [file biology-14-00806-s001.zip › CmAuxIAA gene family Supplementary Table.xlsx]

## Sheet: Table S1
Supplementary Table S1 Accession numbers and characteristics of 23 CmAux/IAA genes in Castanea mollissima
Gene ID	Gene name	Chromosome	Protein Sequence	Gene Range	Num of Exon	Num of Intron	Num of CDS	Num of UTR	Number of Amino Acid	Molecular Weight	Theoretical pI	Instability Index	Aliphatic Index	Grand Average of Hydropathicity	Subcellular Localization	Subfamily
GWHTANWH016965	CmIAA2a	Chr8	MEKSLAFEKDLNLEATELRLGLPGTKESEKQTPSTIKSNKRVLPDMSEECGSKDNSNVSHVKKCDQEVAPPAKAQVVGWPPVRSYRKNCFQAKKMEAETTGMYVKVSMDGAPYLRKIDLKVYKGYPELLKALEDMFKFSVGKYSEREGYNGSEFVPTYEDKDGDWMLVGDVPWDMFISSCKRMRIMKGSEARGLGCAV	33643430:33648626	4	3	4	2	198	22316.6	8.16	43.06	62.98	-0.634	Nucleus	GroupⅠ
GWHTANWH027225	CmIAA2b	Chr1	MESKVAYENGLNLKATELRLGLPGTDIESEEQALSSARNNKRPLPDNSKECGLKGSSDDAQHSDHETAPPAKAQIVGWPPIRSYRKNNLQPKKGEAEASGIYVKVSMDGAPYLRKIDLRVYKGYPELLKALENMFKFTIGEYSEREGYKGSEFAPTYEDKDGDWMLVGDVPWDMFMSSCKRLRIMKGLEARGLGCGV	69545432:69547317	4	3	4	2	197	21969.9	6.2	43.71	68.38	-0.706	Nucleus	GroupⅠ
GWHTANWH000170	CmIAA2c	Chr1	MERSVNYGGNDLNLEATELRLGLPGVMSMRNNHILVAQVVGWPPIRSYRRNSFQQKKTEADGAGAGMYVKVSMDGAPYLRKVDLKVYKSYPMLLKALENLFKLTIGEYSEREGYNGSEFAPTYEDKDGDWMLVGDVPWDMFISTCKRLRIMKGLEAKAWVVYETHKRKPPKKRNVSWK	8804682:8805668	4	3	4	0	178	20459.7	9.48	37.79	74.44	-0.57	Cytoplasm, Nucleus	GroupⅠ
GWHTANWH007028	CmIAA5	Chr1	MEKEGLGLEITELRLGLPGGSAPILVDKNEKKRVFSDISDDHENSSTDWKLTQTKNQVVGWPPVCSYRRKNSFHEKDRLETSKMYVKVSMDGAPFLRKVDLSMHEGYSDLAVALEKLFDCFGIGEALKDAENSEQVPIYEDKDGDWMLVGDVPWEMFFESCKRLRIMKRSEAKGFGLQPKGSHKGNSKDVAK	51229823:51233842	3	2	3	2	192	21748.8	5.88	42.51	70.52	-0.657	Nucleus	GroupⅠ
GWHTANWH002462	CmIAA15	GWHANWH00000028	MPPDPLSDSPESDVTSAMTFKDTELTLGIPGEPTRSPAGKFCTKRGFIETVDLNLGTSTSKPRGKAHADEVDDKSDDAVSGACKCTASKTQVVGWPPVRSYRKKALESCKYVKVAVDGAPYLRKVDLETYNSYQELLMALEKMFTCFKIRGNYLGESKVVDPMKEMEYVPTYEDKDGDWMLVGDVPWKMFIESCKRIRLMKSSEAVGLGNKYFKYLKELVHLIFSIFN	106315:110292	4	3	4	2	228	25602.5	6.74	38.23	70.92	-0.414	Nucleus	GroupⅠ
GWHTANWH027226	CmIAA7a	Chr1	MEVSRKMTNVLGTERDLNFKETELCLGLPGAGAGTTEPETLKATGKRGFSETVDLKLNLQSKEDNNKNIVSKEKTRQSHQPKFKRAIMDFRAQVVGWPPVRSYRKNMMAQKNTSEEGEKASSAGAAFVKVCMDGAPYLRKVDLKMYKSYQELSDALAKMFSSFTMGNYGAQGMIDFMNESKLMDLLNSSEYVPTYEDKDGDWMLVGDVPWEMFVDSCKRLRIMKGSEAIGLAPRAMEKCKNRS	16250539:16253810	5	4	5	0	243	27338.4	8.88	43.96	62.22	-0.611	Nucleus	GroupⅡ
GWHTANWH000169	CmIAA7b	Chr6	MEVGSNKEKKMGFEETELRLGLPGNIGGCEGEVARKRGFSQTQTQADTTTTHVDLKLNLSSKEPTAAGMNLNEKANTLQKEKNLLATDPAKPPAKAQVVGWPPVRSFRKNILAVQKGSSEESEKASGNAAFVKVSVDGAPYLRKVDLKMYQSYQKLSDAVGKMFSSFTIGNCGSQGMKDFMNESKLMDLLNSSDYVPTYEDKDGDWMLVGDVPWEMFVDSCKRVRIMKGTEAIGLAPRAMEKCKNRC	44020053:44021594	5	4	5	2	247	27179.1	8.68	40.92	65.14	-0.574	Nucleus	GroupⅡ
GWHTANWH028064	CmIAA8	Chr8	MSPPLLSAEEEGGQSNVSLVSSSPTMDCISQSGSGLKERNYLGLSDCSSVDSSAVSSLLEEKKNNLNLRATELRLGLPGSQSPEREPELCLLKSGKLDEKPLFPLLPSKEGICSSSQKNVVSGNKRGFSDTMDGFSEVKSSMYPEGNWMFQTASDSEAPKSVGQGKFSGNSGMNVALSPRPSGAQPAIKKELPTKVLQQERPRGTNGTSHNPKTASNNNNSSAPAPKAQVVGWPPIRSFRKNSLATTSKNNDEVDGKPGPGALFVKVSMDGAPYLRKVDLRTYATYQELSTALEKMFSCFTLGQCGSQGVPGREMLSESKLRDLLHGSEYVLTYEDKDGDWMLVGDVPWEMFIDSCKRLKIMKGSDAIGLAPRAMEKSRNRN	13950063:13951692	6	5	5	3	382	41287.6	8.35	51.03	66.36	-0.602	Nucleus	GroupⅡ
GWHTANWH016966	CmIAA16	GWHANWH00000104	MTSVLDVERDKYSMINFEETELRLGLPGGGGNDAEAVKNSGKRGFSETVDLKLNLSSKDSGKNVEAEKMKEKTSVVTPRSNDPAKPPSKAQVVGWPPVRSFRKNIVSVQKNSNDEAEKASSSAAFVKVSMDGAPYLRKVDLKLYKSYKDLSEALGKMFSSFTIGNYGSQGMKDFMNESKLIDLLNDSEYVPTYEDKDGDWMLVGDVPWEMFVDSCKRLRIMKGSEAIGLAPRAVEKCKNRS	421348:424332	5	4	5	2	241	26704.3	8.32	38.18	68.71	-0.618	Nucleus	GroupⅡ
GWHTANWH004027	CmIAA27a	Chr1	MSVPLEHDYIGLSSEAVPSMEGSERSSSGGLNLNLKATELRLGLPGSESPERDNGVGVLKSLLVVSGAKRGFSDAIDGGSGKWVLSGNGGSEAELGKGGNLFSPRGVNGGGKGGGCECNNQNTGLGSPVQKDGVVPPQSPKPLQEKKPQLSAPAAKAQVVGWPPIRSFRKNSMATHSPKNDDDAEGKLGSGCFYVKVSMDGAPYLRKVDLKTYGSYMELSSALEKMFSCFTIGQCSSHGVPSRDGLNESRLMDLLSGSEYVLTYEDKDGDWMLVGDVPWEMFTDSCKRLRIMKSSEAIGLAPRAMEKCKNRN	19269679:19274287	5	4	5	2	312	33131.4	6.84	51.44	68.72	-0.477	Nucleus	GroupⅡ
GWHTANWH006851	CmIAA27b	GWHANWH00000029	MSIPLEHDYIGLTETSSMERSSEKLSSSSSSTLSTEDVKSSALNLKETELRLGLPGSESPERKVSLFGKDLEDKHNGYSLSPLKNLVSGAKRGFSDAIDGSSGKWAFSMSNGSDVDMGKGAVLFSPRAGNGSGKALGVLEGKSNIQQSSVSATPTLKEAGCVPQSPKPVQDKKPQVPAANEHSSAPAAKTQVVGWPPIRSFRKNTMASNLVKNSDEADGKTGFGCLYVKVSMDGAPYLRKVDLKTYNNYAELSAALEKMFSCFTIGQCSSHGLRGQDGLNESRLKDLLNGSEYVLTYEDKDGDWMLVGDVPWEMFTDSCRRLRIMKGSEAIGLAPRAMEKCKNRN	61516:65172	5	4	5	2	345	37198.9	8.09	45.03	68.99	-0.528	Nucleus	GroupⅡ
GWHTANWH011557	CmIAA27c	Chr8	MSPPLLGVGKEEDQSNVTLLASPASIDSLCRNSSELKERNYMGFSDCSSVDSSGVSMVSVENKSSLNLKATELRLGLPGCQSPERDPERRMLSSAQLDEKPLFPLHPLNDGQYPSSQKTVGSGSKRGFSDAMDGFSEEKYLAKSEVAPMLSPRPSSNLGLKTGSVLENLGTQPTNAKEVAPSKIVQERPRAANEPRPNHNGSANGNSSAPATKAQVVGWPPIRSFRKNSLASTSKNNDEVEGKAVPGALFVKVSMDGAPYLRKVDLKNYSKYQELSSALEKMFSCFTIGQYGSHGTLGREMLSESKLKDLLHGSEYVLTYEDKDGDWMLVGDVPWEMFIETCKRMRIMKSSDAIGLAPRAVEKCRNRN	14381132:14383059	7	6	6	3	368	40135.3	8.1	46.77	69.16	-0.589	Nucleus	GroupⅡ
GWHTANWH000853	CmIAA26a	Chr4	MEKKESDPIKNEGGNGVSEERKLELRLGPPGEAQTVHYVGFNNKINGAKRVWQETVVAKKEERKWLSKNAQNQYQDLSFTEKTVERVFPTSWSSASLHSSAFHMDTDQKQNQQPKPAYIQYPSISRRLSVMAEESQQTCGCRVAEMQNSDKKACSSRCASASVSTATAEPINSQKRIAFAPVVGWPPIRSFRKNFGSRNFSKPAPESQNETPKEGSDGEKLINLEHHMFVKINMDGVPIGRKVDLKAYDSYEKLSFAIDELFGDLLAAQRDYSAAKRENKVGDAKAITDSLHGSREYTLIYEDNEGDRMLVGDVPWHMFVSTVKRLRVLKSSEISTLRLTTSQDEKTPL	17860825:17862484	5	4	5	2	349	39285.2	8.67	41.35	65.67	-0.763	Nucleus	GroupⅢ
GWHTANWH000247	CmIAA26b	Chr8	MEKKESNPIKNEGGNGVSEEKKLELRLGPPGEAQTVHYVGFNNKINGAKRVWQETVVAKKEERKWLSKNAQNQYQDISFTEKTVERVFQTPWSSAALHSSAFHIDTDQKQNQQPKPAYIQYPSISRRLSVMAEESQQTCGCRVAEMQNSDKKACSSRCASASVSTATAEPINSQKRIAFAPVVGWPPIRSFRKNFGSRNFSKPAPESQNETPKEGSDGEKLINLEHHMFVKINMDGVPIGRKVDLKAYDSYEKLSFAIDELFGDLLAAQRDYSAAKRENKVGDAKAITDSLHGSREYTLIYEDNEGDRMLVGDVPWHMFVSTVKRLRVLKSSEISTLRLTTSQDEKTPL	14348585:14350362	5	4	5	2	349	39263.2	8.81	41.9	67.08	-0.752	Nucleus	GroupⅢ
GWHTANWH006764	CmIAA26c	Chr2	MEKSLRNEEACPQLLDLISKEREWLVNRDGERRHGFPEEKKLELRLGPPGEDWSVKDNNKNNQRQRDESLLSLGYFSSRTHNNSNGSQTQMFAASSENPVGAVLSSPWPSSSAYQGKNHNQQQTKAPSFLQFPSTPQSLPVMAQEAPQPCCTKVVDLQSAEKKGFSPSSAKTAVPNSSQKRTAPAPVVGWPPIRSFRKNLASTSYSKPASESQNGVTDKVASQKPDETCNKGLFVKINMDGVPIGRKVDLKAYDSYDKLSSAVDELFRGLLAAQKDSSAGGIQNKQEEEKAITGLLVGSGEYTLVYEDNEGDRMLVGDVPWQMFVSTVKRLRVLKSSELSGLSLGSRKQGKLSLDSQMR	13750996:13755438	6	5	5	3	359	39512.3	8.97	55.9	67.08	-0.748	Nucleus	GroupⅢ
GWHTANWH027453	CmIAA11a	Chr12	MDATLGLLGGAGSVGGSSGASTNESTVSKVEQDFVAMSSEASSYPAEAELELGLGLSLGTGGAAMKANKGCAWGERGRILTAKDFPSVVSHASSIPSRFSDRANPVASVGTVSGTKRGADSVSQEGTGSPPGASQVVGWPPIRAYRMNSLVNQAKSQRAEEEKEIDEKDKTKDPSKKKIYTKTDTAAKEKGQLGFVKVNMDGVPIGRKVDLNAHSCYDTLAQMLEDMFFRSTATVNSRGGEKEQATTQPSKLLDSSSEFVLTYEDKEGDWMLVGDVPWGMFLTSVKRLRIMRTSEANGLGTRFQERNERQRSKPI	7010864:7011924	5	4	5	2	315	33716.8	7.68	35.15	64.73	-0.547	Nucleus	GroupⅣ
GWHTANWH033053	CmIAA11b	Chr2	MQGVGVLGGATRSGSISTLSMEDNNLVLSSEDSSSPDESELELGLGLSLGGTACKPQQHYARILTAKDFPSVGSSVSVSASSSSSSSSSSCSSSLSRANVTAGTKRSADSVAAANGASSQVVGWPPIRSYRMNTLVNQAKLPATEEFNSLIGNSKNSNTVAGKGTNNCSDKNNGSAKENGRLRSSLFVKVNMDGTPIGRKVDLSAHRSYETLAQTLEDMFHTSTSTISSIRSSGEEHDKATRSSKMLEGSSDFVLTYEDKDGDWMLVGDVPWGMFINSVRRLKIMRTSEAKGLAPRSEERNGRQRTNPI	15216226:15220085	5	4	5	2	309	32748.2	8.39	50.72	67.54	-0.514	Nucleus	GroupⅣ
GWHTANWH004905	CmIAA29a	Chr8	MELQLALALPVHNSVKGFDLNDGDIESKEPVASQLWSYGGSLESKKCLKNKRSSEEAFGKMGGGVPQTFPLMVWSGQPNEEDDRNGQNRKTSSIVNKNEVEENHAVGWPPIKSWMKKQLHQQQQQQQQQQQGGRVKNDGVAERSGGRNSLYVKVKMEGVAIARKIDLRLFHSYQALTNTLISMFDKEQKFNKNGVSYTLTYQDKEGDWLLAGDVPWQTFIESVQRLGIVRNGG	19977862:19981013	4	3	4	2	233	26223.5	8.84	59.82	70.64	-0.781	Nucleus	GroupⅣ
GWHTANWH002292	CmIAA29b	Chr4	MELQLGLALPTNPTSEAFDLNYYGFEANNKEVDRVIGPCYTSSYEEDINDIINIDNNKRSFGQAFENSTRDRVVPRTLPLLLWNNNNHPNEEDDPKDLENHHSLFAANKNVGDGDGDGDGVVGWPPIKSWRKRLCHENQVVRAWNNQMVENGYVWGGRRASNSMYVKVKMEGVVIARKVDLSQHHSFETLTDTLMDMFRKWSEACEKNSNNYKLIYQDREGDWLFAQDVPWRTFIRSVQRLKLLKSSG	17881632:17884920	4	3	4	2	248	28644.9	5.58	37.31	71.09	-0.768	Nucleus	GroupⅣ
GWHTANWH027201	CmIAA31a	Chr12	MGIKSEQHSSASSIDSSSDPSAAAASSSSTDLRLGLSISSSYYNDLFPTPTTKTRVQPLSWPPIRSILRSAHLDKALDHKQASLFIKIYMEGIPIGRKLNLFAQDGYDSLIATIAHMFPTTILCPGADRVHSDKYHVLTYEDKEGDWMMVGDVPWEMFLNNVKRLKITRADRC	2465070:2470105	4	3	4	2	173	19262.9	7.01	44.49	82.95	-0.289	Nucleus	GroupⅣ
GWHTANWH011837	CmIAA31b	Chr2	MGRATSSSSSIDSNNHQSLSSSSSLSQLKRDLSTDLRLGLSISASQHNSSSTPRVQTLDYPPIQSLVAEGNECNDHATFFVKVYMEGIPIGRKLDLLAHDGYDDLIRTLDYMFNTNILWGAEVDTMHPEKCHVLTYEDEEGDLMMVGDVPWEMFLSTVKRLKITRAGPC	19224549:19228500	4	3	4	0	169	18800.1	4.98	51.73	81.89	-0.351	Cytoplasm, Nucleus	GroupⅣ
GWHTANWH023593	CmIAA32	GWHANWH00000104	MDSNTSGFFQSVYYQAKEDDGFIDLGLSLRTLQPEAYHPSGNLESLEGYDELLGWPPANLNLKSSDTLHPRSITEDCDEEADGVQSKERWAFVKVNMDGIVVGRKICILDHGGYSSLALQLEEMFGRQSASGLRLFQAGSEFSLFYKDREEKWRAVGDVPWKEFVECVKRLRIAQKNVALQPLLPGSSKFT	440375:441345	4	3	4	2	191	21503.2	4.96	55.24	79.63	-0.43	Nucleus	GroupⅣ
GWHTANWH001843	CmIAA33	Chr10	MNSFVAQRQDSSKRRWQERRLMVGATPVTSSGPFTMGNPKSNNLIQGFPAGLDDDDLLSTVIPPVTVVLEGRSICQRISLHKHASYQSLAKALRQMFVDIGDSTNGVANSESTDHLDLSNAIPGHLIAYEDIENDLLLAGDLNWKDFVRVAKRIRILPVKSNSRKGRGVA	34749142:34754429	2	1	2	0	170	18711.3	9.2	49.19	91.18	-0.327	Nucleus	GroupⅣ

## Sheet: Table S2
Supplementary Table S2 Aux/IAA protein sequence from A. thaliana , O. sativa
Gene ID	protein sequence
ATIAA1	MEVTNGLNLKDTELRLGLPGAQEEQQLELSCVRSNNKRKNNDSTEESAPPPAKTQIVGWPPVRSNRKNNNNKNVSYVKVSMDGAPYLRKIDLKMYKNYPELLKALENMFKFTVGEYSEREGYKGSGFVPTYEDKDGDWMLVGDVPWDMFSSSCQKLRIMKGSEAPTAL*
ATIAA2	MAYEKVNELNLKDTELCLGLPGRTEKIKEEQEVSCVKSNNKRLFEETRDEEESTPPTKTQIVGWPPVRSSRKNNNSVSYVKVSMDGAPYLRKIDLKTYKNYPELLKALENMFKVMIGEYCEREGYKGSGFVPTYEDKDGDWMLVGDVPWDMFSSSCKRLRIMKGSDAPALDSSL*
ATIAA3	MDEFVNLKETELRLGLPGTDNVCEAKERVSCCNNNNKRVLSTDTEKEIESSSRKTETSPPRKAQIVGWPPVRSYRKNNIQSKKNESEHEGQGIYVKVSMDGAPYLRKIDLSCYKGYSELLKALEVMFKFSVGEYFERDGYKGSDFVPTYEDKDGDWMLIGDVPWEMFICTCKRLRIMKGSEAKGLGCGV*
ATIAA4	NGKS*CL**AC*PKGNRAEIGITRDRRNCFLWKKQQKSFT*SY*ERD*IHWKN*NRFSSKGSDCWMATS*ILQKEQCSDKEE*I*RSRKLCESKYGWCSISKEDRSNDV*TISRVDEIT*KHV*ILCGRIF*ERRI*RLRLCTYL*RQRW*LDACW*CSLGDVCFVL*EAKDHERI*S*RFRLWWSL
ATIAA5	MANESNNLGLEITELRLGLPGDIVVSGESISGKKRASPEVEIDLKCEPAKKSQVVGWPPVCSYRRKNSLERTKSSYVKVSVDGAAFLRKIDLEMYKCYQDLASALQILFGCYINFDDTLKESECVPIYEDKDGDWMLAGDVPWEMFLGSCKRLRIMKRSCNRG*
ATIAA6	MAKEGLALEITELRLGLPGDNYSEISVCGSSKKKKRVLSDMMTSSALDTENENSVVSSVEDESLPVVKSQAVGWPPVCSYRRKKNNEEASKAIGYVKVSMDGVPYMRKIDLGSSNSYINLVTVLENLFGCLGIGVAKEGKKCEYIIIYEDKDRDWMLVGDVPWQMFKESCKRLRIVKRSDATGFGLQQD*
ATIAA7	MIGQLMNLKATELCLGLPGGAEAVESPAKSAVGSKRGFSETVDLMLNLQSNKEGSVDLKNVSAVPKEKTTLKDPSKPPAKAQVVGWPPVRNYRKNMMTQQKTSSGAEEASSEKAGNFGGGAAGAGLVKVSMDGAPYLRKVDLKMYKSYQDLSDALAKMFSSFTMGNYGAQGMIDFMNESKLMNLLNSSEYVPSYEDKDGDWMLVGDVPWEMFVESCKRLRIMKGSEAVGLAPRAMEKYCKNRS*
ATIAA8	MSSGNDKIKQVLHIEDLMSYRLLSVDKDELVTSPCLKERNYLGLSDCSSVDSSTIPNVVGKSNLNFKATELRLGLPESQSPERETDFGLLSPRTPDEKLLFPLLPSKDNGSATTGHKNVVSGNKRGFADTWDEFSGVKGSVRPGGGINMMLSPKVKDVSKSIQEERSHAKGGLNNAPAAKAQVVGWPPIRSYRKNTMASSTSKNTDEVDGKPGLGVLFVKVSMDGAPYLRKVDLRTYTSYQQLSSALEKMFSCFTLGQCGLHGAQGRERMSEIKLKDLLHGSEFVLTYEDKDGDWMLVGDVPWEIFTETCQKLKIMKGSDSIGLAPGAVEKSKNKERV*
ATIAA9	NVPGRGATEQCIGG*FFTY*QLHLQEHSRRT*RA*LLGSL*LFFCWKLYSLSPC*R*QSYYQPQGYGADTWSSWITISCERHRA*PFEPSKAR*EAILSFASF*R*DMLLLAKEQCIGKQKRLF*HNGSVC*S*KFSVY*EKLDVP*SSSHPVCNKERCATKHTQRTV*HYKQ*L*STCSQGTNCRLASSEILQEEHIGHYL*EQ*RS*WEARFWGSLREGQYGWCSLSEES*PEELH*LRGAFFSLGENVHHFHSWSMWI*WSCWEGYA**DQAQGSFEWKRLCAHL*G*GW*LDACWRCSVGDVY*CLQEAEDNERV*CYWVSCSSESNGEIEDESL
ATIAA10	MNGLQEVCSSSGSVMIGLPAEEDENAAHSSEDSSCPDESVSETELDLALGLSIGRRKVRSSLSSSSSSLTRESGTKRSADSSPAAASNATRQVAVGWPPLRTYRINSLVNQAKSLATEGGLSSGIQKETTKSVVVAAKNDDACFIKSSRTSMLVKVTMDGVIIGRKVDLNALDSYAALEKTLDLMFFQIPSPVTRSNTQGYKTIKETCTSKLLDGSSEYIITYQDKDGDWMLVGDVPWQMFLGSVTRLRIMKTSIGAGVGK*
ATIAA11	WKAVPLVDRLRLCQTMKISSFLVRILLLL*GMSLSLVLR*ALVAKGIEIVGFTLMILLLLHHLLL*AELA*LLGSRGQLIPWLQLVGKLWDGHQ*GLTE*TVWLTKLRLQPLKIRTWR*VKP*TRIEVIQQR*EIPCLLR*LWMAFLLEGKSI*MLINAMNHCQTL*RKCF*NLN*VHAH*KPMVTWKHRSRYYQMGLPD*Y*RMKTRKEIGCLLAMFRGGCLLVQ*EGSG**KHRRLLVKVIL*SK**STKNPLCLKQ**DRSQIKEKTKTL*EASSSSLPFTVSFLALPFFF*LVICSLCK
ATIAA12	MRGVSELEVGKSNLPAESELELGLGLSLGGGAWKERGRILTAKDFPSVGSKRSAESSSHQGASPPRSSQVVGWPPIGLHRMNSLVNNQAMKAARAEEGDGEKKVVKNDELKDVSMKVNPKVQGLGFVKVNMDGVGIGRKVDMRAHSSYENLAQTLEEMFFGMTGLYCFQMRTL*
ATIAA13	MITELEMGKGESELELGLGLSLGGGTAAKIGKSGGGGAWGERGRLLTAKDFPSVGSKRAADSASHAGSSPPRSSSQVVGWPPIGSHRMNSLVNNQATKSAREEEEAGKKKVKDDEPKDVTKKVNGKVQVGFIKVNMDGVAIGRKVDLNAHSSYENLAQTLEDMFFRTNPGTVGLTSQFTKPLRLLDGSSEFVLTYEDKEGDWMLVGDVPWRMFINSVKRLRVMKTSEANGLAARNQEPNERQRKQPV*
ATIAA14	MNLKETELCLGLPGGTETVESPAKSGVGNKRGFSETVDLKLNLQSNKQGHVDLNTNGAPKEKTFLKDPSKPPAKAQVVGWPPVRNYRKNVMANQKSGEAEEAMSSGGGTVAFVKVSMDGAPYLRKVDLKMYTSYKDLSDALAKMFSSFTMGSYGAQGMIDFMNESKVMDLLNSSEYVPSYEDKDGDWMLVGDVPWPMFVESCKRLRIMKGSEAIGLGKFSFLFVSISGSFLFFQ*
ATIAA15	SPEEYVRVWPDSGDLGGTELTLALPGTPTNASEGPKKFGNKRRFLETVDLKLGEAHENNYISSMVTKYQLVGWPPVATARKTVRRKYVKVALDGAAYLRKVDLGMYDCYGQLFTALENMFQGIITICK*S
ATIAA16	MINFEATELRLGLPGGNHGGEMAGKNNGKRGFSETVDLKLNLSSTAMDSVSKVDLENMKEKVVKPPAKAQVVGWPPVRSFRKNVMSGQKPTTGDATEGNDKTSGSSGATSSASACATVAYVKVSMDGAPYLRKIDLKLYKTYQDLSNALSKMFSSFTIGNYGPQGMKDFMNESKLIDLLNGSDYVPTYEDKDGDWMLVGDVPWEMFVDSCKRIRIMKGSEAIGLAPRALEKCKNRS*
ATIAA17	MMGSVELNLRETELCLGLPGGDTVAPVTGNKRGFSETVDLKLNLNNEPANKEGSTTHDVVTFDSKEKSACPKDPAKPPAKAQVVGWPPVRSYRKNVMVSCQKSSGGPEAAAFVKVSMDGAPYLRKIDLRMYKSYDELSNALSNMFSSFTMGKHGGEEGMIDFMNERKLMDLVNSWDYVPSYEDKDGDWMLVGDVPWPMFVDTCKRLRLMKGSDAIGLAPRAMEKCKSRA*
ATIAA18	MEGYSRNGEISPKLLDLMIPQERRNWFHDEKNSVFKTEEKKLELKLGPPGEEDDDESMIRHMKKEPKDKSILSLAGKYFSPSSTKTTSHKRTAPGPVVGWPPVRSFRKNLASGSSSKLGNDSTTSNGVTLKNQKCDAAAKTTEPKRQGGMFVKINMYGVPIGRKVDLSAHNSYEQLSFTVDKLFRGLLAAQRDFPSSIEDEKPITGLLDGNGEYTLTYEDNEGDKMLVGDVPWQMFVSSVKRLRVIKTSEISSALTYGNGKQEKMRR*
ATIAA19	MEKEGLGLEITELRLGLPGRDVAEKMMKKRAFTEMNMTSSGSNSDQCESGVVSSGGDAEKVNDSPAAKSQVVGWPPVCSYRKKNSCKEASTTKVGLGYVKVSMDGVPYLRKMDLGSSQGYDDLAFALDKLFGFRGIGVALKDGDNCEYVTIYEDKDGDWMLAGDVPWGMFLESCKRLRIMKRSDATGFGLQPRGVDE*
ATIAA20	MGRGRSSSSSSIESSSKSNPFGASSSTRNLSTDLRLGLSFGTSSGTQYFNGGYGYSVAAPAVEDAEYVAAVEEEEENECNSVGSFYVKVNMEGVPIGRKIDLMSLNGYRDLIRTLDFMFNASILWAEEEDMCNEKSHVLTYADKEGDWMMVGDVPWEMFLSTVRRLKISRANYHY*
ATIAA26	MEGCPRNREIGPKLLDLIPQGRKWYQEDKNNTDQEKKLELRLGPPGGDEEDHSAIKKKNTEIRNIKKETEDKSFHCFNGNHFSPSNKTTSVPHISQKRTAPGPVVGWPPVRSFRKNLASTSSSKLGNESSHGGQINKSDDGEKQVETKKEGMFVKINMDGVPIGRKVDLNAYNSYEQLSFVVDKLFRGLLAAQRDISDGQGEEKPIIGLLDGKGEFTLTYEDNEGDKMLVGDVPWQMFVSSVKRLRVIKSSEISSALTFGCSKQEKMMH*
ATIAA27	NVCICSSRA*LHRFVRVSNHGSNNNV*QNQNQRQ*QRSQFQGYRVKTRFTRF*VAGASRLKILGSQQE*LSRVRCQKGVLRRY*RL*QMGLLSWIHYCYW*CRLGFWSPYLRR*RWKVDNFH*TGCSG*GEEELCYSSSFKSTSGGMATNKIIQEELNGFFSISETW**LRD*RSRS*VWTRTTLLVCQSEYGRCSLLEENRSQDLQKLP*ALFCS*EDVQLLHHWSVWFSWRVWQRWVKRESLD*SLAWF*VCCNL*R*RQ*LDAGRRCPLGNVYMLLQEAENHEEL*GYRLSSKGDGEVQKQEL
ATIAA28	MEEEKRLELRLAPPCHQFTSNNNINGSKQKSSTKETSFLSNNRVEVAPVVGWPPVRSSRRNLTAQLKEEMKKKESDEEKELYVKINMEGVPIGRKVNLSAYNNYQQLSHAVDQLFSKKDSWDLNRQYTLVYEDTEGDKVLVGDVPWEMFVSTVKRLHVLKTSHAFSLSPRKHGKE*
ATIAA29	WSWILVYLFHLINLPS*GLTLTSTSIVRSRVLRLVWVPKNCVLRRRLG*GMWRKIVICQNSVCLP*MASPTRKTKILWNPSLQ*FTRMRRKIAKLLDGHQ*KHV**SMVVIIIVIFVITIIARIIIVVGGSRR*TTTYLIQQRLLWDHHLLRQYHQDHQCMLRLRWMVWQ*QEKWISSFLTLTSPSLTP*SLCLPNVKIATEKIQIIHSPSKGKRVTGYFEGMLHGRSLRNLFIGYQ*LEIDRVHIQDVCFK
ATIAA30	NGKREKLIVFIDREQLQKQPIWCVFE*YSEPKHGPETRAQLRIIFRTILQRWR*P*I*WSRCGRGNDDHGRRRAKRV**CRKLLRESEHGRSSYWEKDRSFIS*WIS*FDHNSRLHVQCFNPWG*RRRYV**EESRANVRRQRR*LDDGWRCSLGDVLV*REKTKDLKSLSLL
ATIAA31	MEVSNSCSSFSSSSVDSTKPSPSESSVNLSLSLTFPSTSPQREARQDWPPIKSRLRDTLKGRRLLRRGDDTSLFVKVYMEGVPIGRKLDLCVFSGYESLLENLSHMFDTSIICGNRDRKHHVLTYEDKDGDWMMVGDIPWDMFLETVRRLKITRPERY*
ATIAA32	MDPNTPADFFKGSSKFHTYYSQTKKGGGVIDLGLSLRTIQHETYLPPARMIGLDGYGELIDWSQPSYNSITQLKSEDTGHQRLAQGYYNNEGESRGKYAYVKVNLDGLVVGRKVCLVDQGAYATLALQLNDMFGMQTVSGLRLFQTESEFSLVYRDREGIWRNVGDVPWKEFVESVDRMRIARRNDALLPF*
ATIAA33	YE*FRATKPRLFAKKVSSRQQHHTTTS*HHDTFHTQTGFQKP***QLQLWSGREIIPRLWA*RRGRSCFIGGSSGYGCARGTFYMSTHKPRQAWELSELGFGSKANVCRWS*FNGRS*SVKRHSWPSYCL*RHGERSPSCRRSYLEGLCSCSEENSNLAGQGKHKTS*KKRV
ATIAA34	MYCSDPPHPLHLVASDKQQKDHKLILSWKKPTMDSDPLGVFPNSPKYHPYYSQTTEFGGVIDLGLSLRTIQHEIYHSSGQRYCSNEGYRRKWGYVKVTMDGLVVGRKVCVLDHGSYSTLAHQLEDMFGMQSVSGLRLFQMESEFCLVYRDEEGLWRNAGDVPWNEFIESVERLRITRRNDAVLPF*
OsIAA1	MSVETERSSTESSAASGLDFEDTALTLRLPGSLAAAAAPDPDRKRSSPSSSDAADAADNSSPLAAAADAPPAPKARVVGWPPVRSFRKNALAAKFVKVAVDGAPYLRKVDLEAYSGYDQLLRALQDKFFSHFTIRKFADDERKLVDAVNGTEYVPTYEDKDGDWMLVGDVPWKMFVETCQRLRLMKSSEAVNLAPRAAQ*
OsIAA2	MAWRRGFGREEEDAAAAGESGLELCLGLPAYFSSSSSSKPSEGSTAAPAFALRSNGTNASKPSGAAAAAPVVGWPPVRSFRRNLASSSSSSSKQAPPPPSSSPQNGDKASKDGGAEKGMFVKINMDGVPIGRKVDLAAYGGYAQLSAAVDKLFRGLLAAQSAAADGEADAAAAGEMVGGGEYTLVYEDDEGDRMLVGDVPWQMFIATAKRLRVLKSSDLPPPSVSLPPTNHHDQSK*
OsIAA3	MSPPLELDYIGLSPPPPPPSSSSAAAARADDVDLKGTELRLGLPGSESPDRRPAAIAAAAATATTLELLPAKGAKRVFPDEAALTPPTAAAGKGKAAREGEEVGAEEEDKKVAAPPQPAAKAQVVGWPPIRSYRKNTMATNQIKSNKEDVDAKQGQGFLYVKVSMDGAPYLRKVDLKTYKNYKDMSLGLEKMFIGFSTGKEGAENQKDGEYVLTYEDKDGDWMLVGDVPWEMFTDSCRRLRIMKGSDAIGLAPRAGEKSKNRN*
OsIAA4	MEECKGGGMSPSSSMDSSTHPALSTTSSAATARRDLSTDLRLGLSLSTSSSSSLLQAAAAAAAADDSIPSTPRNSQVHADWPPIKPFLRSALQKASAAGGGGARRRRTLFVKVYMEGVPIGRKLDLLLLDGYDSLLIKLCHMFKTPITYADVMECHQQVPGQKAAHVLTYEDQDGDWMMVGDVPWELFLSSVKKLRIARMDKC*
OsIAA5	MSPPLEPHDYIGLSAAAASPTPSSSSCSSSPNPGGEARGPRLTLRLGLPGSESPEREVVAAGLTLGPLPPTTTKAASKRAFPDSSPRHGASSGSVAAAAACQDKAAPAAAPPAAKAQVVGWPPVRNYRKNTLAASASKGKGEDKGTAEGGPLYVKVSMDGAPYLRKVDLKMYSSYEDLSMALEKMFSCFITGQSGLRKSSNRDRLTNGSKADALQDQEYVLTYEDKDADWMLVGDLPWDLFTTICRKLKIMRGSDAAGIAPRSIEQSGQSR*
OsIAA6	MEEGSNKREGLPPQLLDLIPDEKEWKLREALGLGRSRNAGFDGEEDKKLDLKLGLPGFIEDDEAETLRDYRLQQESPSLSLSFFPKHSKTTSSTTTTTGAKRGFIDTVEDKTEGYNDQKQQARAGCGKELAVEEMIAAVSERKKGCCPPPPPPHGAPATPARNRPQTQGRGAAAPVVGWPPIRSFRRNLASSSSSKHSPEPQNDNANAKVTLTCKKNPLVKINMDGIPIGRKIDLAAYNSYDGLSSAVKQLFHGFLQAQKDQTNAQIAQQGADDKIFYQLLDGSGEYTLVYEDSEGDRMLVGDVPWKVFVSTAKRLRVLRSSELSHTLIGATARV*
OsIAA7	MGEASESMKKISRGRLGGSWMGEPSDHHRHGDEQEEEEKTLELSLGLPGGGWRAACRDKGTTTKHSIAAAAAADDDDGDKSSMLSLGYSTLVSHSQGKANKNKGSPEEEEAHPPPATGNNALASNNNGCFQTRSPSTPVVGWPPVRTFRRNLATSSKASLELQNGKKAAKAEEIKRAPFIKINMDGVPIGRKIDLNAFDSYEKLSLAVDKLFRGLLAAQRDPLTAGAKDCQQEDVAISGLLDGTGEYTLVYEDYEGDKVLVGDVPWGMFVSSVKRLRVLKTSDLSSSLITSGRKRTAAEC*
OsIAA8	MECMASTEESLPASSSMDSCSGELPTTTTTAPAQSTASSGCRPPATAAKRRSLISTDLRLGLTLSSVVHIDGNNPSTPRSSLTTATVTADRGGGGGGHGRRRSLFVKVYMEGVPIGRKLDLLPLDGYKGLVARLASMFRASITYHHCHRQFAVVGMKTNKVHHVLTYEDQEGDWMMAGDVPWELFLTSVKRLRIARADDKYCYSC*
OsIAA9	MELELGLAPPNSGHLVVDELSSSSSSGGGSGSAPVSASSAGKRGFREAFQETLLLFDDGSCCNTSDDDCRRRKKTVVGWPPVSSARRACGGANYVKVKKEGDAIGRKVDLALHSSYDELAATLARMFPTNDHQGEKKMANDDHGDAAGPVVTYEDGDGDWMLVGDVPWDDFARSVKRLKILG*
OsIAA10	MRGGVAGPTAGEPPGTEAEAEEVEESSAGDDEELELGLSLGSKKQQQQQHAPCRILTARDLQPAAALSPDSSVSSSSPAAAAAAGGKRAEGPTATTSPGTVASGHPHSSFGVVGWPPIRQFRMNSLFNQAKENTSETDTKKTATNESDVQKDKEEGEKKGRVAGWVKVNMDGEVIGRKVDLNAHRSYKTLALALELMFTKPSIGLCASHNTNSLKLLDNSAEYQLTYEDRDGDWMLVGDVPWEMFVSSVKRLRIMRTSDANGLGQRYQGIHRTIASTRGRS*
OsIAA11	MAGLGFDETELRLGLPGAGELAARSSGKRGFAETIDLKLKLQPAAPAAVSGEEGAQEDKEDADAAAAAADEKMSMKRSASQSSVVTAEPDPDKPRAPKAQVVGWPPVRSFRKNVLAEKCKAAALVKVSMDGAPYLRKIDVAMYKSYPELSMAFQNMFTSFTIGKCGSHQQLKESNKLRDDLEYVPTYEDKDGDWMLVGDVPWEMFVESCKRLRIMKGSEAIGLAPRAVEKCKS*
OsIAA12	MEAAVGYAADSLIKATELRLGLPGTADDLPSTPRGKKRAAAAEDNNANAAAADDDEHDAVEAAPPVAKAQVVGWPPVRSYRKSCFQQQSAAASKSKAAVSSCNNKDEPITKNAAPAPAASSAAAANGGSLVKVSMDGAPYLRKIDLRMYKGYRELREALEAMFVCFSGAADGANPSEFAITYQDKDGDLMLVGDVPFDMFTSTCKKLRIMKRSEATGLGSPRQMKI*
OsIAA13	MAGADVDVGTELRLGLPGGGGGAAEAAAKAAKRGFEETIDLKLKLPTAGMEEAAAGKAEAPAAEKAKRPAEAAAADAEKPPAPKAQAVGWPPVRSFRRNIMTVQSVKSKKEEEADKQQQQPAANASGSNSSAFVKVSMDGAPYLRKVDLKMYNSYKDLSLALQKMFGTFTATGNNMNEVNGSDAVTTYEDKDGDWMLVGDVPWQMFVESCKRLRIMKGSEAIGLAPRAKDKYKNKS*
OsIAA14	MAMAAESIDAELRLGLPGSGGGDGVAAKKRRSASSTVKSEASGTACCGGAGARDVEDGASPASKVQVVGWPPVGSYRRSTFQSSSSSTAAAAKGKGGGETDQGRKNKGGGLYVKVSMDGAPYLRKVDLRMYGGYRELRDALDALFGCFSADASASAAHFAVAYEDKDGDLMLAGDVPWDMFISSCKKLRIMRGSEAR*
OsIAA15	MSVETERSSTESSAASGLDFEDTALTLRLPGSSSSSSSSSSSSSSSSPSEPDRKRASATDDDPDNRLGSTATESPPSPKARVVGWPPVRAFRKNALAALAAASSSKAKFVKVAVDGAPYLRKVDLEAYRGYDQLLAALQDKFFSHFTIRKLGNEEMKLVDAVSGNEYVPTYEDKDGDWMLVGDVPWKMFVETCQRLRLMKSSEAVNLGTVSSWSCMLFFIVATVTFCMVQQRIFGQNPKFSPFSHAAPRSA*
OsIAA16	MAWNGRFGEDGEEERSLELSLALPGYFSSSGLQGNTSTAADGAKGNDGFKASRPAAPVVGWPPVRSFRRNLASSSSSSKPPRGGRDAAAAATGGKVARFVKVNMDGVPIGRKVDLAAHGGYGELSAAVDRLFRGLLAAQRDPTMATAAAAAAAGESCTGEEEAIAGLLDGGSGEYTLVYEDDEGDQMLVGDVPWNMFIAAARRLRVLRSSDLNASTIRAGSRKRAAAE*
OsIAA17	MSPPLELDYIGLSPPVPAAADAAADNDLKGTELRLGLPGSHSPDRSPPAATLDLLPAAKGAKRGFSDEARPLPASAAAAAAAGKGKKAAAGEEDEDAEEEDKKVAAAPQAPAAKAQVVGWPPIRSYRKNTMATNQLKSSKEDAEAKQGQGFLYVKVSMDGAPYLRKVDLKTYKNYKDLSTALEKMFIGFTTGKDGLSESRKDGEYVLTYEDKDGDWMLVGDVPWEMFANSCRRLRIMKGSDAIGLAPRAVDKSKNRN*
OsIAA18	MEEEFKDKGLPPTLLHLIPDGREWKVKEADGEGSRNTNLDADEDKELELKLGLPGVQQEERAADSREKIQQQQRESSSEPSIGCFPTHSKPTTSIGTTGAKRGFFAIVGATLEGYNQSHRDTEECGKELTLGDENMAGERKKGCCPSPPCSAAAHSSNPQGRGAIPPVVGWPPIRSFRRNLTNGSSFKQSPERQNDEADDKAKPICKKRPLVKINMDGIPIGRKVDLQIYDSYQKLSSAVEELFRGFLEAQKDLSCAESGEQGAEDKIFSGLLDGTGVYTLVYEDNDGDRMLAGDIPWKVFVSTVKRLRVMRRSELPHDMIGADPVK*
OsIAA19	MPPPLEARDYIGLAASPASSSSSCCASTPVAEVVGAHLALRLGLPGSESPARAEAEAVVVDAALTLGPAPPPRGGAKRGFVDSLDRSEGRRAAATAGDDERGVREEEEEEKGLGEAAAGAPRAAKAQVVGWPPVRSYRKNTLAASATKTKGEDQGKSEVGCCYVKVSMDGAPYLRKVDLKTYSSYEDLSLALEKMFSCFITGRSSSHKTSKRDRLTDGSRADALKDQEYVLTYEDKDADWMLVGDLPWDLFTTSCRKLRIMRGSDAAGMAPRSLEQTGQNK*
OsIAA20	MELELGLRLALPSPSPSPATATAAGSELDLLNSAPGSCRKRGFEEALGGFKTDDDNDDGNGRGGDGDSDGEMGNKRRKLVGWPPVKCLHRRRDGGCGGGYVKVKMEGLAIGRKLDLSILGSYAELLDTLHLMFPSTNQEDGHDRRRRHPYAVTYEDGEGDWMQVGDVPWEAFAKSVKRLKILV*
OsIAA21	MAPPQERDYIGLSPAAAAALATELRLGLPGTAEEAESEGGGGGGTDAAPLTLELLPKGGAKRGFADAIVGGPAGQRREAAGGKAAAAAAEAEEEEEKKKAQAPAAKAQVVGWPPIRSYRKNTMAMSQPALKGKDDGEAKQAPASGCLYVKVSMDGAPYLRKVDLKMYKNYKELSLALEKMFSCFTVGHGESNGKSGRDGLSDCRLMDLKNGTELVLTYEDKDEDWMLVGDVPWRMFTDSCRRLRIMKGSDAVGLAPRATDKSKNRN*
OsIAA22	MFRENRAASSAQLVGWPPVRTFRKNLSTPKPADADDLMNKMKPCSDEGHGSRDAAQERRPSSTMFVKVNLEGYAVGRKIDLKAHRSYDSLSQALQSMFHGFLSDGIATRDNELQRMEEGSKKRYVLVYEDNEGDRMLVGDVPWEYVCLL*
OsIAA23	MSTSSGADSSPPVSGLDYDDTALTLALPGSSSSSSSSTADPERKRAAHADHADAKPPSPKARAVGWPPVRAYRRNALREDAARAKLVKVAVDGAPYLRKVDLAAHAGYAPLLRALHGMFASCLAVRGGGGGDGEGTKLVDLVTGAEYVPTYEDKDGDWMLVGDVPWKMFVESCKRIRLMKSSEAVNLSPRRSSI*
OsIAA24	MASSSSLRSTSCLASAAETDADNLCLRLGPPGSSITTTTTTGGADPAAKRSLGAKRSLESTDSMASGTGTSAAGDEHDDDTAAPAKAQVVGWPPVRAYRRNTFHQAAAAAAATKKGGDEKQKQQQQGGGLYVKVSMDGAPYLRKVDLKMCKGYRELREALDLLFTKCFSATASDGCSDGQFAIAYEDKDGDLMLVGDVPWEMFISSCKKLRIMKGSEAR*
OsIAA25	MKSSSVAPRLKQERQDDCKFQEGDVNSLELRLGISSDNDQISGGGAASPWLGVGVHPWSLAARQGKAALEQAHQRPNECAVQRENRAASSAQLVGWPPVRAFRKNLSTPKPADADDLMNKVKLCSDEGHGSRCAAQERRSSSTMFVKVNLEGYAVGRKIDLKAHRSYDSLSQALQSMFHGFLSDGIATRDNELQQMEEGSKKRYVLVYEDNEGDRMLVGDVPWELFIASVKRLYIAQDPRVHAKLR*
OsIAA26	MASYGDDGVELTELTLGPPGASARRARRGRKNGHPPPSSSMIQAAYFVKVSMDGTPYLRKVDVAAYGDYLELVEALNDMFYCSTIGLMDGYGEWEHAVVYEDGDGDWMLVGDVPWEMFVSSCKRMRVMRACEARGLSSNA*
OsIAA27	MMNLISFETPPLGRRSQDGGSSSSSITAATTTTNKAKEAASHLDLSLGISLSPGGGGGDAGTKASSCCYGGGGDGGGCMGSGMLTAGVLGVGHGGSSHDNTTASSGGGGSWTAAFMPSPTGFMHPWSLAARQQKAAAEQERSGVARLPPATTTYMPRAAATVISLPAAVGWPPVHTSRRNLVATINNVLKPDTTAAVKPDRPTQATAMFAADETTAPPPRSAAAATEASRTLNMFAKVHMDGYKVGRKINLRAHRNYDSLRRVLTKMTHNFFCPADYSSTNKGEEDCAKSDEFIFLYEDFEGDRMLVGDVPWELFLASAKRLYIAKNPAPRNKEHAEIAKRKETEDAIDN*
OsIAA28	MGRMKDRNASAGPEVKPAGLSPSRFVKVFMHGEPFERKINLAIHNNYDSLSFTLKRLGNNYSMSPFELEGFVNNEEDGAIDNDFDLLYDDMNGVRYLLGEVPWEVFTITVKRIYIVPAEQQNESEYQEEEEDNAAAAATADEDVDGNHWWRNHLWSVGPILQ*
OsIAA29	MQRDQIRLIRSRMKDRNASAEPVVKPGLSPSRFVKVFMHGEPFGRKINLALHNNYDSLSFTLKKLGNNYSMSPFELEGLVNKEEDGAIDSDFDLLYDDMDGVRYFLGDVPWEVFTTTVKKIYIVPAEQQNENDYQEEEEDNAAAAATADEDGDGAAADDGVAAAADDVDDVAGYTSNDDPSFD*
OsIAA30	MAADLAFEATELRLGLPGGGGDGDAAAAAARSSSGKRGFAETIDLKLKLEPAAAAVDDDDDKEEAAADDREKKVDIVGADNDDASPPAAAAAGGMKRSPSQSSVVTAAADPEKPRAPKAQVVGWPPVRSYRKNILAVQADKGKDAADGGGDKSGAGAAAAAFVKVSMDGAPYLRKVDLKMYKSYLELSKALEKMFSSFTIGNCGSHGVNGMNESKIADLLNGSEYVPTYEDKDGDWMLVGDVPWEMFVESCKRLRIMKGSEAIGLAPRAMEKCKNRS*
OsIAA31	MENLKATELRLGLPGTEEEAAPPPSTPRAGSKRALAGEPDQAKIKPAAAAKAQVVGWPPVRSYRKSCLQPTTTTTKSKPPPAAAAAETQQKEDVAGAGGLFVKVSMDGAPYLRKIDLKVYKGYRELREALEAMFLCFSGGAAADAAVNPSDFAVTYEDKDGDLMLVGDVPFEMFISTCKRLRIMKGSEARGLGATRG*

## Sheet: Table S3
Supplementary Table S3 Corresponding accession numbers of transcriptome data obtained from NCBI in this study
Library name	Accession number	NCBI BioProject Accession
S20-1	SRR20726141	PRJNA862256
S20-2	SRR20726140	PRJNA862256
S20-3	SRR20726139	PRJNA862256
S25-1	SRR20726138	PRJNA862256
S25-2	SRR20726137	PRJNA862256
S25-3	SRR20726136	PRJNA862256
S30-1	SRR20726135	PRJNA862256
S30-2	SRR20726134	PRJNA862256
S30-3	SRR20726133	PRJNA862256
BQ_1_1	SRR18392262	PRJNA818064
BQ_1_2	SRR18392261	PRJNA818064
BQ_1_3	SRR18392252	PRJNA818064
BX_1_1	SRR18392251	PRJNA818064
BX_1_2	SRR18392250	PRJNA818064
BX_1_3	SRR18392249	PRJNA818064
BZ_1_1	SRR18392248	PRJNA818064
BZ_1_2	SRR18392247	PRJNA818064
BZ_1_3	SRR18392246	PRJNA818064
KQ_1_1	SRR18392245	PRJNA818064
KQ_1_2	SRR18392260	PRJNA818064
KQ_1_3	SRR18392259	PRJNA818064
KX_1_1	SRR18392258	PRJNA818064
KX_1_2	SRR18392257	PRJNA818064
KX_1_3	SRR18392256	PRJNA818064
KZ_1_1	SRR18392255	PRJNA818064
KZ_1_2	SRR18392254	PRJNA818064
KZ_1_3	SRR18392253	PRJNA818064
S263	SRR21847693	PRJNA885276
S264	SRR21847692	PRJNA885276
S265	SRR21847682	PRJNA885276
S266	SRR21847681	PRJNA885276
S267	SRR21847680	PRJNA885276
S268	SRR21847679	PRJNA885276
S269	SRR21847678	PRJNA885276
S270	SRR21847677	PRJNA885276
S271	SRR21847676	PRJNA885276
S272	SRR21847675	PRJNA885276
S273	SRR21847691	PRJNA885276
S274	SRR21847690	PRJNA885276
S275	SRR21847689	PRJNA885276
S276	SRR21847688	PRJNA885276
S277	SRR21847687	PRJNA885276
S278	SRR21847686	PRJNA885276
S279	SRR21847685	PRJNA885276
S280	SRR21847684	PRJNA885276
S281	SRR21847683	PRJNA885276
L100_1	SRR21681167	PRJNA883560
L100_2	SRR21681166	PRJNA883560
L100_3	SRR21681165	PRJNA883560
L60_1	SRR21681180	PRJNA883560
L60_2	SRR21681179	PRJNA883560
L60_3	SRR21681178	PRJNA883560
L70_1	SRR21681177	PRJNA883560
L70_2	SRR21681176	PRJNA883560
L70_3	SRR21681174	PRJNA883560
L80_1	SRR21681173	PRJNA883560
L80_2	SRR21681172	PRJNA883560
L80_3	SRR21681171	PRJNA883560
L90_1	SRR21681170	PRJNA883560
L90_2	SRR21681169	PRJNA883560
L90_3	SRR21681168	PRJNA883560
Z100_1	SRR21681183	PRJNA883560
Z100_2	SRR21681182	PRJNA883560
Z100_3	SRR21681181	PRJNA883560
Z60_1	SRR21681187	PRJNA883560
Z60_2	SRR21681186	PRJNA883560
Z60_3	SRR21681175	PRJNA883560
Z70_1	SRR21681164	PRJNA883560
Z70_2	SRR21681163	PRJNA883560
Z70_3	SRR21681162	PRJNA883560
Z80_1	SRR21681161	PRJNA883560
Z80_2	SRR21681160	PRJNA883560
Z80_3	SRR21681159	PRJNA883560
Z90_1	SRR21681158	PRJNA883560
Z90_2	SRR21681185	PRJNA883560
Z90_3	SRR21681184	PRJNA883560
U133-N01	SRR14610388	PRJNA731244
U133-N02	SRR14610387	PRJNA731244
U133-N03	SRR14610376	PRJNA731244
U133-N04	SRR14610365	PRJNA731244
U133-N05	SRR14610364	PRJNA731244
U133-N06	SRR14610363	PRJNA731244
U133-N07	SRR14610362	PRJNA731244
U133-N08	SRR14610361	PRJNA731244
U133-N09	SRR14610360	PRJNA731244
U133-N10	SRR14610359	PRJNA731244
U133-N11	SRR14610386	PRJNA731244
U133-N12	SRR14610385	PRJNA731244
U133-N13	SRR14610384	PRJNA731244
U133-N14	SRR14610383	PRJNA731244
U133-N15	SRR14610382	PRJNA731244
U133-N16	SRR14610381	PRJNA731244
U133-N17	SRR14610380	PRJNA731244
U133-N18	SRR14610379	PRJNA731244
U133-N19	SRR14610378	PRJNA731244
U133-N20	SRR14610377	PRJNA731244
U133-N21	SRR14610375	PRJNA731244
U133-N22	SRR14610374	PRJNA731244
U133-N23	SRR14610373	PRJNA731244
U133-N24	SRR14610372	PRJNA731244
U133-N25	SRR14610371	PRJNA731244
U133-N26	SRR14610370	PRJNA731244
U133-N27	SRR14610369	PRJNA731244
U133-N28	SRR14610368	PRJNA731244
U133-N29	SRR14610367	PRJNA731244
U133-N30	SRR14610366	PRJNA731244
D10h-1	SRR30858621	PRJNA1166987
D10h-2	SRR30858620	PRJNA1166987
D10h-3	SRR30858619	PRJNA1166987
D15h-1	SRR30858618	PRJNA1166987
D15h-2	SRR30858617	PRJNA1166987
D15h-3	SRR30858615	PRJNA1166987
D5h-1	SRR30858624	PRJNA1166987
D5h-2	SRR30858623	PRJNA1166987
D5h-3	SRR30858622	PRJNA1166987
G12h-1	SRR30858608	PRJNA1166987
G12h-2	SRR30858626	PRJNA1166987
G12h-3	SRR30858625	PRJNA1166987
G4h-1	SRR30858614	PRJNA1166987
G4h-2	SRR30858613	PRJNA1166987
G4h-3	SRR30858612	PRJNA1166987
G8h-1	SRR30858611	PRJNA1166987
G8h-2	SRR30858610	PRJNA1166987
G8h-3	SRR30858609	PRJNA1166987
GCK-1	SRR30858628	PRJNA1166987
GCK-2	SRR30858627	PRJNA1166987
GCK-3	SRR30858616	PRJNA1166987

## Sheet: Table S4
Supplementary Table S4 Primers used for qPCR analysis
Gene ID	Gene name	Primers sequence (5'−3')
GWHTANWH004027	CmIAA27a	F:GAGAGAGATAATGGGGTTGG
		R:AATGGCTTAGGTGACTGAGG
GWHTANWH006851	CmIAA27b	F:GTTGATATGGGTAAGGGTGC
		R:ACTGGCTTTGGAGATTGTGG
GWHTANWH011557	CmIAA27c	F:TGTTGGGAAGGAGGAGGAT
		R:TGCAGAGGGAAGAGAGGCT
GWHTANWH023593	CmIAA32	F:TTACTCTAGCCTAGCACTTC
		R:TTTCTCCTCTCTATCCTTAT
GWHTANWH028064	CmIAA8	F:CAAAGTGGCTCTGGGTTAAA
		R:CTGGCTCTCGTTCTGGTGAT
GWHTANWH002292	CmIAA29b	F:GAGATGGTGTTGTGGGGTGG
		R:TTCAAAAGAATGATGCTGGC
GWHTANWH027201	CmIAA31a	F:CCATATGTTCCCCACCACC
		R:CAACCATCATCCAATCCCC
GWHTANWH027225	CmIAA2b	F:GGAGCCCCTTACCTCAGAAA
		R:TTAAACGCCACACCCCAACC
reference gene	18S	F:CGGCTACCACATCCAAGGAA
		R:GCTGGAATTACCGCGGCT

## Sheet: Table S5
Supplementary Table S5 The duplication model and calculation of Ka and Ks ratios of duplicated CmAux/IAA gene pairs.
Gene pairs (Gene name and Gene ID)	Ka	Ks	Ka/Ks
GWHTANWH002292 vs.GWHTANWH004905	0.464754	2.10191	0.22111
GWHTANWH002462 vs.GWHTANWH007028	0.529389	1.76715	0.299571
GWHTANWH033053 vs.GWHTANWH027453	0.362534	0.852458	0.425281
GWHTANWH011557 vs.GWHTANWH028064	0.213749	1.37191	0.155805
GWHTANWH011837 vs.GWHTANWH027201	0.301881	1.33639	0.225893

## Sheet: Table S6
Supplementary Table S6 The orthologous gene pairs containing CmAux/IAA(16) in the cross of Castanea mollissima and A. thaliana.
Chestnut chromosome	Chestnut Gene ID	Arabidopsis chromosome	Arabidopsis Gene ID
Chr1	GWHTANWH002462	At1	AT1G15580.1
Chr1	GWHTANWH002292	At4	AT4G32280.1
Chr1	GWHTANWH004905	At4	AT4G32280.1
Chr1	GWHTANWH001843	At5	AT5G57420.1
Chr2	GWHTANWH007028	At1	AT1G15580.1
Chr2	GWHTANWH007028	At1	AT1G52830.1
Chr2	GWHTANWH006764	At1	AT1G51950.1
Chr4	GWHTANWH016965	At3	AT3G04730.1
Chr6	GWHTANWH023593	At2	AT2G01200.2
Chr8	GWHTANWH027453	At1	AT1G04550.2
Chr8	GWHTANWH027225	At1	AT1G04240.1
Chr8	GWHTANWH027226	At1	AT1G04250.1
Chr8	GWHTANWH028064	At2	AT2G22670.4
Chr8	GWHTANWH027453	At2	AT2G33310.2
Chr8	GWHTANWH027201	At2	AT2G46990.1
Chr8	GWHTANWH027201	At3	AT3G17600.1
Chr8	GWHTANWH027225	At3	AT3G23030.1
Chr8	GWHTANWH027226	At3	AT3G23050.1
Chr8	GWHTANWH027226	At4	AT4G14550.1
Chr8	GWHTANWH027225	At4	AT4G14560.1
Chr8	GWHTANWH028064	At5	AT5G65670.1
Chr8	GWHTANWH027225	At5	AT5G43700.1
Chr10	GWHTANWH033053	At1	AT1G04100.1
Chr10	GWHTANWH033053	At4	AT4G28640.2
Chr12	GWHTANWH011837	At2	AT2G46990.1
Chr12	GWHTANWH011557	At2	AT2G22670.4
Chr12	GWHTANWH011837	At3	AT3G62100.1

## Sheet: Table S7
Supplementary Table S7 The orthologous gene pairs containing CmAux/IAA(17) in the cross of Castanea mollissima and Q. robur.
Chestnut chromosome	Chestnut Gene ID	Oak chromosome	Oak Gene ID
Chr1	GWHTANWH001843	Qrob_Chr02	Qrob_T0516380.2
Chr1	GWHTANWH002462	Qrob_Chr02	Qrob_T0475370.2
Chr1	GWHTANWH004027	Qrob_Chr02	Qrob_T0010200.2
Chr2	GWHTANWH006764	Qrob_Chr05	Qrob_T0178530.2
Chr2	GWHTANWH007028	Qrob_Chr05	Qrob_T0629370.2
Chr2	GWHTANWH006851	Qrob_Chr05	Qrob_T0412590.2
Chr2	GWHTANWH006764	Qrob_Chr12	Qrob_T0460430.2
Chr4	GWHTANWH016965	Qrob_Chr03	Qrob_T0484760.2
Chr4	GWHTANWH016966	Qrob_Chr03	Qrob_T0484770.2
Chr6	GWHTANWH023593	Qrob_Chr02	Qrob_T0111390.2
Chr8	GWHTANWH027201	Qrob_Chr06	Qrob_T0036090.2
Chr8	GWHTANWH027225	Qrob_Chr06	Qrob_T0035850.2
Chr8	GWHTANWH028064	Qrob_Chr06	Qrob_T0515760.2
Chr8	GWHTANWH027453	Qrob_Chr06	Qrob_T0382240.2
Chr8	GWHTANWH027201	Qrob_Chr06	Qrob_T0035380.2
Chr8	GWHTANWH027225	Qrob_Chr06	Qrob_T0035650.2
Chr8	GWHTANWH027226	Qrob_Chr06	Qrob_T0035660.2
Chr8	GWHTANWH027453	Qrob_Chr09	Qrob_T0501340.2
Chr8	GWHTANWH028064	Qrob_Chr12	Qrob_T0685850.2
Chr10	GWHTANWH033053	Qrob_Chr09	Qrob_T0501340.2
Chr12	GWHTANWH011837	Qrob_Chr06	Qrob_T0036090.2
Chr12	GWHTANWH011557	Qrob_Chr12	Qrob_T0685850.2

## Sheet: Table S8
Supplementary Table S8 The orthologous gene pairs containing CmAux/IAA (16) in the cross of Castanea mollissima and V. vinifera.
Chestnut chromosome	Chestnut Gene ID	Grape chromosome	Grape Gene ID
Chr1	GWHTANWH002462	chr11	VIT_211s0016g04490.1
Chr1	GWHTANWH002292	chr11	VIT_211s0016g05640.1
Chr1	GWHTANWH004027	chr11	VIT_211s0016g03540.1
Chr1	GWHTANWH004905	chr4	VIT_204s0008g05560.1
Chr1	GWHTANWH002292	chr4	VIT_204s0008g05560.1
Chr2	GWHTANWH006851	chr11	VIT_211s0016g03540.1
Chr2	GWHTANWH006764	chr9	VIT_209s0002g03410.2
Chr2	GWHTANWH006851	chr9	VIT_209s0002g04080.3
Chr2	GWHTANWH007028	chr9	VIT_209s0002g05150.1
Chr4	GWHTANWH016965	chr14	VIT_214s0030g02310.1
Chr4	GWHTANWH016965	chr5	VIT_205s0020g04670.1
Chr4	GWHTANWH016965	chr7	VIT_207s0141g00270.1
Chr6	GWHTANWH023593	chr1	VIT_201s0011g04070.1
Chr8	GWHTANWH028064	chr18	VIT_218s0001g08090.1
Chr8	GWHTANWH027225	chr5	VIT_205s0020g04670.1
Chr8	GWHTANWH027453	chr5	VIT_205s0049g01970.1
Chr8	GWHTANWH027201	chr5	VIT_205s0020g01070.1
Chr8	GWHTANWH027453	chr7	VIT_207s0005g04380.1
Chr10	GWHTANWH033053	chr5	VIT_205s0049g01970.1
Chr10	GWHTANWH033053	chr7	VIT_207s0005g04380.1
Chr12	GWHTANWH011557	chr18	VIT_218s0001g08090.1
Chr12	GWHTANWH011837	chr7	VIT_207s0005g02550.2

## Sheet: Table S9
Supplementary Table S9 The orthologous gene pairs containing CmAux/IAA(8) in the cross of Castanea mollissima and O. sativa.
Chestnut chromosome	Chestnut Gene ID	Rice chromosome	Rice Gene ID
Chr1	GWHTANWH002462	Os1	LOC_Os01g08320.1
Chr1	GWHTANWH002462	Os6	LOC_Os06g39590.1
Chr2	GWHTANWH006851	Os1	LOC_Os01g13030.1
Chr2	GWHTANWH006764	Os1	LOC_Os01g09450.1
Chr2	GWHTANWH006764	Os5	LOC_Os05g09480.1
Chr4	GWHTANWH016965	Os3	LOC_Os03g58350.1
Chr8	GWHTANWH027201	Os1	LOC_Os01g18360.1
Chr8	GWHTANWH027225	Os3	LOC_Os03g58350.1
Chr8	GWHTANWH027226	Os3	LOC_Os03g53150.1
Chr12	GWHTANWH011837	Os1	LOC_Os01g18360.1

## Sheet: Table S10
Supplementary Table S10 The orthologous gene pairs containing CmAux/IAA(5) in the cross of Castanea mollissima and Z. mays.
Chestnut chromosome	Chestnut Gene ID	Maize chromosome	Maize Gene ID
Chr1	GWHTANWH002462	3	transcript:Zm00001eb122410_T001
Chr2	GWHTANWH006764	3	transcript:Zm00001eb121410_T001
Chr8	GWHTANWH027226	1	transcript:Zm00001eb056870_T001
Chr8	GWHTANWH027201	3	transcript:Zm00001eb129570_T002
Chr8	GWHTANWH027201	8	transcript:Zm00001eb332360_T001
Chr12	GWHTANWH011837	3	transcript:Zm00001eb129570_T002

[truncated: 10 more sheets: Table S11, Table S12, Table S13, Table S14, Table S15, Table S16, Table S17, Table S18, Table S19, Table S20]
